# Supplementary material for: Partial Directed Coherence and the Vector Autoregressive Modelling Myth and a Caveat
Source: Front Netw Physiol. 2022 Apr 28;2:845327. doi: 10.3389/fnetp.2022.845327 (PMC10012995; doi:10.3389/fnetp.2022.845327)
Supplement: Supplementary file 2 [file DataSheet2.zip]

Archive with 145 entries (136 files):
- PDCVARMYTH2022/
- PDCVARMYTH2022/A_to_f2.m
- __MACOSX/
- __MACOSX/PDCVARMYTH2022/
- __MACOSX/PDCVARMYTH2022/._A_to_f2.m
- PDCVARMYTH2022/asymp_pdc.m
- __MACOSX/PDCVARMYTH2022/._asymp_pdc.m
- PDCVARMYTH2022/AWilson.m
- __MACOSX/PDCVARMYTH2022/._AWilson.m
- PDCVARMYTH2022/coh_alg.m
- __MACOSX/PDCVARMYTH2022/._coh_alg.m
- PDCVARMYTH2022/datagenAB.m
- __MACOSX/PDCVARMYTH2022/._datagenAB.m
- PDCVARMYTH2022/Example1.m
- __MACOSX/PDCVARMYTH2022/._Example1.m
- PDCVARMYTH2022/Example2.m
- __MACOSX/PDCVARMYTH2022/._Example2.m
- PDCVARMYTH2022/Example3.m
- __MACOSX/PDCVARMYTH2022/._Example3.m
- PDCVARMYTH2022/Example4.m
- __MACOSX/PDCVARMYTH2022/._Example4.m
- PDCVARMYTH2022/html/
- PDCVARMYTH2022/html/A_to_f2.html
- __MACOSX/PDCVARMYTH2022/html/
- __MACOSX/PDCVARMYTH2022/html/._A_to_f2.html
- PDCVARMYTH2022/html/asymp_pdc.html
- __MACOSX/PDCVARMYTH2022/html/._asymp_pdc.html
- PDCVARMYTH2022/html/AWilson.html
- __MACOSX/PDCVARMYTH2022/html/._AWilson.html
- PDCVARMYTH2022/html/coh_alg.html
- __MACOSX/PDCVARMYTH2022/html/._coh_alg.html
- PDCVARMYTH2022/html/datagenAB.html
- __MACOSX/PDCVARMYTH2022/html/._datagenAB.html
- PDCVARMYTH2022/html/Example1.html
- __MACOSX/PDCVARMYTH2022/html/._Example1.html
- PDCVARMYTH2022/html/Example2.html
- __MACOSX/PDCVARMYTH2022/html/._Example2.html
- PDCVARMYTH2022/html/Example3.html
- __MACOSX/PDCVARMYTH2022/html/._Example3.html
- PDCVARMYTH2022/html/Example4.html
- __MACOSX/PDCVARMYTH2022/html/._Example4.html
- PDCVARMYTH2022/html/fig_Example1A.jpg
- __MACOSX/PDCVARMYTH2022/html/._fig_Example1A.jpg
- PDCVARMYTH2022/html/fig_Example1B.jpg
- __MACOSX/PDCVARMYTH2022/html/._fig_Example1B.jpg
- PDCVARMYTH2022/html/fig_Example2A.jpg
- __MACOSX/PDCVARMYTH2022/html/._fig_Example2A.jpg
- PDCVARMYTH2022/html/fig_Example2B.jpg
- __MACOSX/PDCVARMYTH2022/html/._fig_Example2B.jpg
- PDCVARMYTH2022/html/fig_Example3A.jpg
- __MACOSX/PDCVARMYTH2022/html/._fig_Example3A.jpg
- PDCVARMYTH2022/html/fig_Example3B.jpg
- __MACOSX/PDCVARMYTH2022/html/._fig_Example3B.jpg
- PDCVARMYTH2022/html/fig_Example4A.jpg
- __MACOSX/PDCVARMYTH2022/html/._fig_Example4A.jpg
- PDCVARMYTH2022/html/fig_Example4B.jpg
- __MACOSX/PDCVARMYTH2022/html/._fig_Example4B.jpg
- PDCVARMYTH2022/html/pairwise_spec2.html
- __MACOSX/PDCVARMYTH2022/html/._pairwise_spec2.html
- PDCVARMYTH2022/html/pdc_tot_p.html
- __MACOSX/PDCVARMYTH2022/html/._pdc_tot_p.html
- PDCVARMYTH2022/html/ss_alg.html
- __MACOSX/PDCVARMYTH2022/html/._ss_alg.html
- PDCVARMYTH2022/html/ss_alg2.html
- __MACOSX/PDCVARMYTH2022/html/._ss_alg2.html
- PDCVARMYTH2022/html/SS_alg_AB.html
- __MACOSX/PDCVARMYTH2022/html/._SS_alg_AB.html
- PDCVARMYTH2022/html/SS_alg_B.html
- __MACOSX/PDCVARMYTH2022/html/._SS_alg_B.html
- PDCVARMYTH2022/html/standplotx2.html
- __MACOSX/PDCVARMYTH2022/html/._standplotx2.html
- PDCVARMYTH2022/html/startup.html
- __MACOSX/PDCVARMYTH2022/html/._startup.html
- PDCVARMYTH2022/html/varmalset.html
- __MACOSX/PDCVARMYTH2022/html/._varmalset.html
- PDCVARMYTH2022/html/vma_best.html
- __MACOSX/PDCVARMYTH2022/html/._vma_best.html
- PDCVARMYTH2022/html/vmalse.html
- __MACOSX/PDCVARMYTH2022/html/._vmalse.html
- PDCVARMYTH2022/html/wasymp_pdc.html
- __MACOSX/PDCVARMYTH2022/html/._wasymp_pdc.html
- __MACOSX/PDCVARMYTH2022/._html
- PDCVARMYTH2022/inzero.m
- __MACOSX/PDCVARMYTH2022/._inzero.m
- PDCVARMYTH2022/isOctave.m
- __MACOSX/PDCVARMYTH2022/._isOctave.m
- PDCVARMYTH2022/mfir.m
- __MACOSX/PDCVARMYTH2022/._mfir.m
- PDCVARMYTH2022/others/
- PDCVARMYTH2022/others/A_to_f.m
- __MACOSX/PDCVARMYTH2022/others/
- __MACOSX/PDCVARMYTH2022/others/._A_to_f.m
- PDCVARMYTH2022/others/dediag.m
- __MACOSX/PDCVARMYTH2022/others/._dediag.m
- PDCVARMYTH2022/others/html/
- PDCVARMYTH2022/others/html/A_to_f.html
- __MACOSX/PDCVARMYTH2022/others/html/
- __MACOSX/PDCVARMYTH2022/others/html/._A_to_f.html
- PDCVARMYTH2022/others/html/dediag.html
- __MACOSX/PDCVARMYTH2022/others/html/._dediag.html
- PDCVARMYTH2022/others/html/mcarns.html
- __MACOSX/PDCVARMYTH2022/others/html/._mcarns.html
- PDCVARMYTH2022/others/html/mvar.html
- __MACOSX/PDCVARMYTH2022/others/html/._mvar.html
- __MACOSX/PDCVARMYTH2022/others/._html
- PDCVARMYTH2022/others/mcarns.m
- __MACOSX/PDCVARMYTH2022/others/._mcarns.m
- PDCVARMYTH2022/others/mvar.m
- __MACOSX/PDCVARMYTH2022/others/._mvar.m
- PDCVARMYTH2022/others/subplot2.m
- __MACOSX/PDCVARMYTH2022/others/._subplot2.m
- PDCVARMYTH2022/others/tilefigs.m
- __MACOSX/PDCVARMYTH2022/others/._tilefigs.m
- __MACOSX/PDCVARMYTH2022/._others
- PDCVARMYTH2022/pairwise_spec2.m
- __MACOSX/PDCVARMYTH2022/._pairwise_spec2.m
- PDCVARMYTH2022/pdc_tot_p.m
- __MACOSX/PDCVARMYTH2022/._pdc_tot_p.m
- PDCVARMYTH2022/Readme.pdf
- __MACOSX/PDCVARMYTH2022/._Readme.pdf
- PDCVARMYTH2022/specfactorization_wilson.m
- __MACOSX/PDCVARMYTH2022/._specfactorization_wilson.m
- PDCVARMYTH2022/ss_alg.m
- __MACOSX/PDCVARMYTH2022/._ss_alg.m
- PDCVARMYTH2022/ss_alg2.m
- __MACOSX/PDCVARMYTH2022/._ss_alg2.m
- PDCVARMYTH2022/SS_alg_AB.m
- __MACOSX/PDCVARMYTH2022/._SS_alg_AB.m
- PDCVARMYTH2022/SS_alg_B.m
- __MACOSX/PDCVARMYTH2022/._SS_alg_B.m
- PDCVARMYTH2022/standplotx2.m
- __MACOSX/PDCVARMYTH2022/._standplotx2.m
- PDCVARMYTH2022/startup.m
- __MACOSX/PDCVARMYTH2022/._startup.m
- PDCVARMYTH2022/varmacomp.m
- __MACOSX/PDCVARMYTH2022/._varmacomp.m
- PDCVARMYTH2022/varmalset.m
- __MACOSX/PDCVARMYTH2022/._varmalset.m
- PDCVARMYTH2022/vma_best.m
- __MACOSX/PDCVARMYTH2022/._vma_best.m
- PDCVARMYTH2022/vmalse.m
- __MACOSX/PDCVARMYTH2022/._vmalse.m
- PDCVARMYTH2022/wasymp_pdc.m
- __MACOSX/PDCVARMYTH2022/._wasymp_pdc.m
- __MACOSX/._PDCVARMYTH2022
