# Supplementary material for: Partial Directed Coherence and the Vector Autoregressive Modelling Myth and a Caveat
Source: Front Netw Physiol. 2022 Apr 28;2:845327. doi: 10.3389/fnetp.2022.845327 (PMC10012995; doi:10.3389/fnetp.2022.845327)
Supplement: Supplementary file 2 [file DataSheet2.zip › PDCVARMYTH2022/Example1.m]

%% Example 1 -- Vector Moving Average Model (VMA) 
% This is part of supplemental material accompanying the article of the Special
% Issue of Frontiers in Network Physiology on Research Topic in **Network
% Physiology, Insights in Information Theory: 2021**:
% 
%    Baccala LA, Sameshima K (2022). Partial Directed Coherence and the Vector
%    Autoregressive Modelling Myth and a Caveat.
%
%
% This script should run on any recent version of MATLAB and also in most recent
% versions of Octave. It was partially tested under Windows, Mac OSX and Linux
% environments with MATLAB version 7.0 and higher, and with Octave versions
% 6.3.0 and 6.4.0 under Linux Ubuntu 18.04. See Readme.pdf file for license
% terms.
%
% See also EXAMPLE2, EXAMPLE3, EXAMPLE4
%          | <Example2.html> | <Example3.html> | <Example4.html> |
%

%% Starting Example 1 script
% Here all figures are closed and  all variables are removed from the workspace.
clear; close all
disp('===========================')
disp('        Example 1')

if isOctave()
   warning off
end


%% Choosing Wilson factorization routine
flgWilson = 1; % 1: Awilson.m (in-house); 2: specfactorization_wilson.m by [1].
%
%               [1] Henderson JA, Dhamala M, and Robinson PA (2021). Brain
%                   dynamics and structure-function relationships via spectral
%                   factorization and the transfer function. NeuroImage,
%                   235:117989.


%% Set parameters for VMA model
pf = [1 1; 1 5];
A  = [];
B  = zeros(2,2,1);
B(:,:,1)  = [0 1; 0 0];
BB(:,:,1) = eye(2);
BB(:,:,2) = B;

% Data sample size and frequency scale resolution
Ndata  = 1024*4*4;
NFreqs = 1024;
 
% Data generation
[y,seed_out,epsilon0] = datagenAB(A,B,pf,Ndata,1); % Notice that A=[]


%% Line width & color space for plotting four measures

% Line width in point
lWidth = [3.003  4.507 3.507 1.752];
%         Theo   VMA   VAR    WN   -- measure
%         blue   black gray  red   -- line color

% Line color in RGB color model
C = [0.1961    0.8627    1.0000;    % blue  Theoretical
     0         0         0;         % black VMA
     0.6       0.6       0.6;       % gray  VAR
     1.0000    0.0498    0.0498];   % red   WN Wilson estimate


%% Set figures size for 2-by-2 subplot layout

% Screen dimension in pixel.
set(0,'units','pixels');
sz = get(0,'ScreenSize'); 

% Ad hoc checking for the presence of multiple monitors in Octave.
khmon = round(sz(3)/1920); % Guessed # of horizontally tiled screens
if khmon < 1, khmon = 1; end

kvmon = round(sz(4)/1000); % Guessed # of stacked screens
if kvmon < 1, kvmon = 1; end

% Scale figure size on screen according to the monitor resolution
% This has been implemented as 'tilefigs.m' does not work in Octave.
% Reference monitor has width=sz(3)=1920 pxls
pxwidth2x2 = 576;  pxwidth2x2  = pxwidth2x2*sz(3)/1920; 
pxheight2x2 = 378; pxheight2x2 = pxheight2x2*sz(3)/1920;

% What follow is a kludge solution to determine figure size in normalized units
% that allows handling the cases of multiple monitors set up in Octave (Ubuntu).
rwidth2x2  = pxwidth2x2/sz(3)/khmon/kvmon;
rheight2x2 = pxheight2x2/sz(4)/khmon/kvmon;

% Windows horizontal spacing in normalized unit relative to full screen size
rspacing = 0.02882;

% Target Example 1 figure dimension in centimeters for publication
width = 9.0; height = 7.0; 

% Same x- and y-axis limits for all subplots obtained from previous simulations. 
alimits = [0 .5 -0.25 1.25];

%% Initialize figures with size and position to handle different screen sizes

% Figure A
h1 = figure;
if isOctave()
   set(h1,'NumberTitle','off','MenuBar','none', ...
          'Name','Example 1 Figure A - tPDC real','units','normalized', ...
          'position',[rspacing/khmon  1-rheight2x2  rwidth2x2 rheight2x2])
else
   set(0,'units','centimeters'); szcm = get(0,'ScreenSize');
   
   set(h1,'NumberTitle','off','MenuBar','none', ...
          'Name','Example 1 Figure A - tPDC real','units','centimeters', ...
          'position',[szcm(3)/4-width/2  szcm(4)/2-height/2  width height])
end

% Figure B
h2 = figure;
if isOctave()
   set(h2,'NumberTitle','off','MenuBar','none', ...
          'Name','Example 1 Figure B - tPDC imag','units','normalized', ...
          'position',[2*rspacing/khmon+rwidth2x2 1-rheight2x2 ...
                                                          rwidth2x2 rheight2x2]) 
else
   set(h2,'NumberTitle','off','MenuBar','none', ...
          'Name','Example 1 Figure B - tPDC imag','units','centimeters', ...
          'position',[3*szcm(3)/4-width/2 szcm(4)/2-height/2 width height])
end

% Change the 'units' to 'normalized'.
set(h1,'units','normalized', ...
       'position',[rspacing/khmon 1-rheight2x2 rwidth2x2 rheight2x2])
set(h2,'units','normalized', ...
       'position',[2*rspacing/khmon+rwidth2x2 1-rheight2x2 ...
                                                          rwidth2x2 rheight2x2])


%% Plotting sequence: VMA(black), VAR(gray), Theo(blue), WN(red)
N  = length(lWidth);  % Number of plotted measures
kk = 0; % Counter

for k = [2 3 1 4]

   flghold = (kk == 0);
   kk = kk+1; 

   % Set y-axis limits on the last plotting sequence.
   flgYaxis = (kk == N || k == 2);   

   switch k
      
      %% Plot 1 : Theoretical (blue lines)
      case 1
         disp('===========================')
         disp(['(' int2str(kk) ') Theoretical : blue'])

         [SS,VT,Coh] = SS_alg_B(BB,pf,1024,Ndata);         
         ct = wasymp_pdc(y,VT,pf,1024,'info',0,SS);

         [pdct,pdc,pdcr,pdcp,spdc,y0i] = pdc_tot_p(ct.cpdc,pf);
         
         figure(h1);
         standplotx2(real(pdct),[],alimits,flghold,C(1,:),flgYaxis,lWidth(k))  
         drawnow; shg; pause(.1)
         
         figure(h2);
         standplotx2(imag(pdct),[],alimits,flghold,C(1,:),flgYaxis,lWidth(k))
         drawnow; shg; pause(3)   

      %% Plot 2 : VMA (black lines)
      case 2
         disp('===========================')
         disp(['(' int2str(kk) ') VMA : black'])

         % VMA(1) without order search
         [IP,pfx,Bx,vaic,Vaicv] = vma_best(y,1,1);
         
         [SSx,VTx,Cohx] = SS_alg_B(Bx,pfx/Ndata,1024,Ndata);
         ctx = wasymp_pdc(y,VTx,pfx/Ndata,1024,'info',0,SSx);

         [pdct,pdc,pdcr,pdcp,spdc,y0i] = pdc_tot_p(ctx.cpdc,pfx);
         
         figure(h1)
         standplotx2(real(pdct),[],alimits,flghold,C(2,:),flgYaxis,lWidth(k))
         drawnow; shg; pause(.1)
         
         figure(h2)
         standplotx2(imag(pdct),[],alimits,flghold,C(2,:),flgYaxis,lWidth(k))    
         drawnow; shg; pause(3)   
         
      %% Plot 3 : Standard VAR (gray lines)
      case 3
         disp('===========================')
         disp(['(' int2str(kk) ') VAR : gray'])

         % Standard VAR estimation using Nuttall-Strand algorithm
         [IPa,pfa,Aa] = mvar(y,30,1,2);

         % Information PDC estimation
         cy = asymp_pdc(y,Aa,pfa,1024,'info',0);
         
         [pdct,pdc,pdcr,pdcp,spdc,y0i] = pdc_tot_p(cy.cpdc,pfa);
         
         figure(h1)
         standplotx2(real(pdct),[],alimits,flghold,C(3,:),flgYaxis,lWidth(k))
         drawnow; shg; pause(.1)
         
         figure(h2)
         standplotx2(imag(pdct),[],alimits,flghold,C(3,:),flgYaxis,lWidth(k))
         drawnow; shg; pause(3)   
         
      %% Plot 4 : WN -- Nonparametric Wilson factorization estimate (red lines)
      case 4
         disp('===========================')
         disp(['(' int2str(kk) ') WN : red'])

         u = y;
         [m,~] = size(u);
         nFreqs = 128;  % =128
         Su = zeros(m,m,2*nFreqs);
         for i = 1:m
            for j = 1:m
               % Beware the order of input arguments x and y  is inverted in 
               % MATLAB and Octave versions of 'cpsd' function (bug or feature?).
               if isOctave()
                  % In Octave, overlap is expressed in fraction of windows
                  % length, [0, 1) ...
                  Su(i,j,:) = cpsd(u(j,:),u(i,:),hanning(2*nFreqs), ...
                                                     0.5,2*nFreqs,1,'twosided');
               else
                  % while in MATLAB overlap should be a number < window length.
                  Su(i,j,:) = cpsd(u(i,:),u(j,:),hanning(2*nFreqs), ...
                                                  nFreqs,2*nFreqs,'twosided');
               end
            end
         end

         % Wilson spectral factorization 
         tol = 1e-6;   % Cauchy-type H-infinity error tolerance
         
         if flgWilson == 1
            disp(['* Using in-house ''AWilson.m'' routine for spectral ' ...
                  'factorization.'])
            [Hx,Sigma,Psi_err,kmax] = AWilson(Su,100,tol);
         else
            disp(['* Using [1] Henderson et al. (2021)''s' ...
                  ' ''specfactorization_wilson.m'' routine.'])
            [Hx,Sigma,ps,ps0,converged] = specfactorization_wilson(Su, 1, tol);
         end
   
         Su = 2*pi*Su;
         ctz = wasymp_pdc(u,Hx,Sigma,nFreqs,'info',0,Su);
         
         [pdct,pdc,pdcr,pdcp,spdc,y0i] = pdc_tot_p(ctz.cpdc,Sigma);
         
         figure(h1)
         % Axis limits are set here
         standplotx2(real(pdct),[],alimits,flghold,C(k,:),flgYaxis,lWidth(k))
         drawnow; shg; pause(.1)   
         
         figure(h2)
         % Axis limits are set here
         standplotx2(imag(pdct),[],alimits,flghold,C(k,:),flgYaxis,lWidth(k))
         drawnow; shg; pause(3)   

   end
end
%           saveas(h1,'html/fig_Example1A.jpg')
%           saveas(h2,'html/fig_Example1B.jpg')
%%
% 
%% Figure 1A - total Partial Directed Coherence real component
%
% <<fig_Example1A.jpg>>
% 
% 
%% Figure 1B - total Partial Directed Coherence imaginary component
%
% <<fig_Example1B.jpg>>
%

%% Position the figure windows on screen for better visualization
set(h1,'units','normalized', ...
       'position',[rspacing/khmon 1-rheight2x2 rwidth2x2 rheight2x2])
set(h2,'units','normalized', ...
       'position',[2*rspacing/khmon+rwidth2x2 1-rheight2x2 ...
                                                          rwidth2x2 rheight2x2])


%% To export the figures, uncomment following four lines, then rerun this script.

% figure(h1)
% print -depsc fig_example1_real.eps
% figure(h2)
% print -depsc fig_example1_imag.eps


%% Clear local variables and parameters preparing for next Example's script.

clear A* B* C* I* N* P* S* V* Hx m tol u vaic height i j lWidth m nFreqs ...
      a* c* e* f* k* p* r* s* y* w*
