# Supplementary material for: Partial Directed Coherence and the Vector Autoregressive Modelling Myth and a Caveat
Source: Front Netw Physiol. 2022 Apr 28;2:845327. doi: 10.3389/fnetp.2022.845327 (PMC10012995; doi:10.3389/fnetp.2022.845327)
Supplement: Supplementary file 2 [file DataSheet2.zip › PDCVARMYTH2022/Example2.m]

%% Example 2 -- Vector Autoregressive Moving Average Model (VARMA)
%
% This is part of supplemental material accompanying the article of
% the Special Issue of Frontiers in Network Physiology on Research Topic in
% **Network Physiology, Insights in Information Theory: 2021**:
% 
%    Baccala LA, Sameshima K (2022). Partial Directed Coherence and the Vector
%    Autoregressive Modelling Myth and a Caveat.
%
%
% This script should run on any recent version of MATLAB and also in most
% recent versions of Octave. It was partially tested under Windows, Mac OSX
% and Linux environments with MATLAB version 7.0 and higher, and with Octave
% versions 6.3.0 and 6.4.0 under Linux Ubuntu 18.04. See Readme.pdf file for
% license terms.
%
% See also EXAMPLE1, EXAMPLE3, EXAMPLE4
%          | <Example1.html> | <Example3.html> | <Example4.html> |
%

%% Start of Example 2 script
% Notice that existing figure windows are not close.
disp('===========================')
disp('        Example 2')

if isOctave()
   warning off
end


%% Choosing Wilson factorization routine
flgWilson = 1; % 1: Awilson.m (in-house); 2: specfactorization_wilson.m by [1].
%
%               [1] Henderson JA, Dhamala M, and Robinson PA (2021). Brain
%                   dynamics and structure-function relationships via spectral
%                   factorization and the transfer function. NeuroImage,
%                   235:117989.


%% Set parameters for VARMA model
r     = .95;
theta = pi/3;
b     = 0.5;
a     = -.5;
alpha = .7;

A = zeros(3,3,2);
A(1,1,1) = 2 * r * cos(theta);
A(2,1,1) = b;
A(2,2,1) = a;
A(3,3,1) = alpha;
A(1,1,2) = -r^2;

B0 = [1 0 1; 0 1 0; 0 1 1];
B  = zeros(3,3,2);
BB = zeros(3,3,3);
B(1,3,1) = 1;
B(3,2,2) = 1;
B(:,:,1) = B(:,:,1) * inv(B0);
B(:,:,2) = B(:,:,2) * inv(B0);

pf = [2 0 1; 0 1 1; 1 1 2];

BB(:,:,2:3) = B;
BB(:,:,1)   = eye(3);

% Data sample size and frequency scale resolution
Ndata  = 1024*4*4;
NFreqs = 1024;

% Data generation
[y,seed_out,epsilon0] = datagenAB(A,B,pf,Ndata,1);

clear r theta b a alpha 


%% Line width & color space for plotting five measures

% Line width in point
lWidth = [3.003 2.257       4.507 3.507 1.752];
%         Theo  VMA         VARMA VAR   WN    -- measure
%         blue  dark-purple black gray  red   -- line color

% Line color in RGB color model    
C = [0.1961    0.8627    1.0000;    % blue        Theoretical
     0.4       0         0.4;       % dark-purple VMA
     0         0         0;         % black       VARMA
     0.6       0.6       0.6;       % gray        VAR
     1.0000    0.4980    0.4980];   % red         WN (Wilson estimate)


%% Setting figures size for 3-by-3 subplot layout

% Screen dimension in pixel.
set(0,'units','pixels');
sz = get(0,'ScreenSize');

% Ad hoc checking for the presence of multiple monitors.
khmon = round(sz(3)/1920); % Guessing # of horizontally tiled screen(s)
if khmon == 0, khmon = 1; end

kvmon = round(sz(4)/1000); % Guessing # of stacked screen(s)
if kvmon == 0, kvmon = 1; end

% Obtaining (2x2) subplot figure relative height to position Example 2 figures.
% For 1920x1000 pixels screen size in Example 1, the Figure Window dimensions
% are set to be 576x378 pixels.
pxheight2x2 = 378; pxheight2x2 = pxheight2x2*sz(3)/1920; % width=sz(3)=1920 pxs
rheight2x2  = pxheight2x2/sz(4)/khmon/kvmon;

% Check whether 'Example1.m' was executed to use Figure 1 dimension information.
if exist('h1') == 2
   set(h1,'units','normalized')
   pos1 = get(h1,'position');
   dheight = pos1(2)/3; clear pos1
else
   dheight = (1.0 - rheight2x2)/3; % Vertical windows spacing
end

% Set figures size for 3-by-3 subplot layout

% Scale figure size on screen according to the monitor resolution
% This has been implemented as 'tilefigs.m' does not work in Octave.
% Reference monitor has width=sz(3)=1920 pxls
pxwidth3x3 = 877;  pxwidth3x3  = pxwidth3x3*sz(3)/1920;
pxheight3x3 = 570; pxheight3x3 = pxheight3x3*sz(3)/1920;

% What follow is a kludge solution to determine figure size in normalized units
% that allows handling the cases of multiple monitors set up in Octave (Ubuntu).
rwidth3x3  = pxwidth3x3/sz(3)/khmon/kvmon;
rheight3x3 = pxheight3x3/sz(4)/khmon/kvmon;

% Windows horizontal spacing in normalized unit relative to full screen size
rspacing = 0.02882;

% Target Exampe 2 figure size in centimeters for publication
width = 12.0; height = 9.33;

% Same x- and y-axis limits for all subplots obtained from previous simulations. 
alimits = [0 .5 -0.75 1.25];


%% Initialize figures with size and position to handle different screen sizes

% Create and position Figure 2A initially at the top of screen
h3 = figure;
if isOctave()
   set(h3,'NumberTitle','off','MenuBar','none', ...
          'Name','Example 2 Figure A - tPDC real','units','normalized', ...
          'position',[rspacing/khmon 1-rheight3x3 rwidth3x3 rheight3x3])
else
   set(0,'units','centimeters'); szcm = get(0,'ScreenSize');

   set(h3,'NumberTitle','off','MenuBar','none', ...
          'Name','Example 2  Figure A - tPDC real','units','centimeters', ...
          'position',[szcm(3)/4-width/2 szcm(4)/2-height/2 width height])
end

% Create and position Figure 2B initially at the top of screen
h4 = figure;
if isOctave()
   set(h4,'NumberTitle','off','MenuBar','none', ...
          'Name','Example 2 Figure B - tPDC imag','units','normalized', ...
          'position',[2*rspacing/khmon+rwidth3x3 1-rheight3x3 ...
                                                          rwidth3x3 rheight3x3])
else
   set(h4,'NumberTitle','off','MenuBar','none', ...
          'Name','Example 2  Figure B - tPDC imag','units','centimeters', ...
          'position',[3*szcm(3)/4-width/2 szcm(4)/2-height/2 width height])
end

% Change the 'units' to 'normalized'.
set(h3,'units','normalized', ...
       'position',[rspacing/khmon 1-rheight3x3 rwidth3x3 rheight3x3])
set(h4,'units','normalized', ...
       'position',[2*rspacing/khmon+rwidth3x3 1-rheight3x3 ...
                                               rwidth3x3 rheight3x3])


%% Plotting sequence: VARMA(black), VAR(gray), Theo(blue), VMA(dark-purple), WN(red)
N  = length(lWidth); % Number of plotted measures
kk = 0;

for k = [3 4 1 2 5]
   
   flghold = (kk == 0);
   kk = kk+1; 
   flgYaxis = (kk == N || k==3); % Set y-axis limits on the first plot.
   
   switch k
      
      %% Plot 1 : Theoretical (blue lines)
      case 1
         disp('===========================')
         disp(['(' int2str(kk) ') Theoretical : blue'])
         
         [SS,VT,Coh] = SS_alg_AB(A,BB,pf,NFreqs,1);
         ct = wasymp_pdc(y,VT,pf,1024,'info',0,SS);

         [pdct,pdc,pdcr,pdcp,spdc,y0i] = pdc_tot_p(ct.cpdc,pf);
         
         figure(h3)
         standplotx2(real(pdct),[],alimits,flghold,C(k,:),flgYaxis,lWidth(k))
         drawnow; shg; pause(1)

         figure(h4)
         standplotx2(imag(pdct),[],alimits,flghold,C(k,:),flgYaxis,lWidth(k))
         drawnow; shg; pause(3)   

      %% Plot 2 : VMA (dark-purple lines)
      case 2
         disp('===========================')
         disp(['(' int2str(kk) ') VMA : dark-purple'])

         [IP,pfx,Bx,vaic,Vaicv]  =  vma_best(y,20,1);
         [SSx,VTx,Cohx] = SS_alg_B(Bx,pfx/Ndata,1024,Ndata);
         ctx = wasymp_pdc(y,VTx,pfx/Ndata,1024,'info',0,SSx);

         [pdct,pdc,pdcr,pdcp,spdc,y0i] = pdc_tot_p(ctx.cpdc,pfx);
         
         figure(h3)
         standplotx2(real(pdct),[],alimits,flghold,C(k,:),flgYaxis,lWidth(k))
         drawnow; shg; pause(.1)

         figure(h4)
         standplotx2(imag(pdct),[],alimits,flghold,C(k,:),flgYaxis,lWidth(k))
         drawnow; shg; pause(3)   
         
      %% Plot 3 : VARMA (black lines)
      case 3
         disp('===========================')
         disp(['(' int2str(kk) ') VARMA : black'])

         [AAx,BBx,we,pe] = varmacomp(y,2,2);
         
         % Necessary to get pfx if VARMA is calculated before VMA
         if ~exist('pfx','var'), [~,pfx,~,~,~]  =  vma_best(y,20,1); end
         
         BBx0(:,:,2:3) = BBx;
         BBx0(:,:,1) = eye(3);
         [SSx,VTx,Cohx] = SS_alg_AB(AAx,BBx0,pe,1024,1);
         ctx = wasymp_pdc(y,VTx,pfx,1024,'info',0,SSx);

         [pdct,pdc,pdcr,pdcp,spdc,y0i] = pdc_tot_p(ctx.cpdc,pfx);
         
         figure(h3)
         % Axis limits are set here
         standplotx2(real(pdct),[],alimits,flghold,C(k,:),flgYaxis,lWidth(k))
         drawnow; shg; pause(.1)

         figure(h4)
         % Axis limits are set here
         standplotx2(imag(pdct),[],alimits,flghold,C(k,:),flgYaxis,lWidth(k))
         drawnow; shg; pause(3)   
         
      %% Plot 4 : VAR (gray lines)
      case 4
         disp('===========================')
         disp(['(' int2str(kk) ') VAR : gray'])

         % Standard VAR estimation using Nuttall-Strand algorithm
         [IPa,pfa,Aa]  =  mvar(y,30,1,2);
         
         % Information PDC estimation
         cy = asymp_pdc(y,Aa,pfa,1024,'info',0);
         
         [pdct,pdc,pdcr,pdcp,spdc,y0i] = pdc_tot_p(cy.cpdc,pfa);
         
         figure(h3)
         standplotx2(real(pdct),[],alimits,flghold,C(k,:),flgYaxis,lWidth(k))
         drawnow; shg; pause(.1)

         figure(h4)
         standplotx2(imag(pdct),[],alimits,flghold,C(k,:),flgYaxis,lWidth(k))
         drawnow; shg; pause(3)   
         
      %% Plot 5 : WN -- Nonparametric Wilson factorization estimate (red lines)
      case 5
         disp('===========================')
         disp(['(' int2str(kk) ') WN : red'])
         
         u = y;
         [m,~] = size(u);
         nFreqs = 128;
         Su = zeros(m,m,2*nFreqs);
         for i = 1:m
            for j = 1:m
               % Oddly the order of input arguments x and y is inverted in 
               % MATLAB and Octave versions of cpsd function (bug or feature?).
               if isOctave()
                  % Additionally, in Octave overlap is expressed in fraction of
                  % windows length, [0, 1), ...
                  Su(i,j,:) = cpsd(u(j,:),u(i,:),hanning(2*nFreqs), ...
                                                     0.5,2*nFreqs,1,'twosided');
               else
                  % while in MATLAB it should be a number < window length.
                  Su(i,j,:) = cpsd(u(i,:),u(j,:),hanning(2*nFreqs), ...
                                                    nFreqs,2*nFreqs,'twosided');
               end
            end
         end
         
         % Wilson spectral factorization 
         tol = 1e-6;  % Cauchy-type H-infinity error tolerance
         
         if flgWilson == 1
            disp(['* Using in-house ''AWilson.m'' routine for spectral ' ...
                  'factorization.'])
            [Hx,Sigma,Psi_err,kmax] = AWilson(Su,100,tol);
         else
            disp(['* Using [1] Henderson et al. (2021)''s' ...
                  ' ''specfactorization_wilson.m'' routine.'])
            [Hx,Sigma,ps,ps0,converged] = specfactorization_wilson(Su, 1, tol);
         end
             
         Su = 2*pi*Su;
         ctz = wasymp_pdc(u,Hx,Sigma,nFreqs,'info',0,Su);
         
         [pdct,pdc,pdcr,pdcp,spdc,y0i] = pdc_tot_p(ctz.cpdc,Sigma);
         
         figure(h3)
         % Axis limits are also set here.
         standplotx2(real(pdct),[],alimits,flghold,C(k,:),flgYaxis,lWidth(k))
         drawnow; shg; pause(.1)

         figure(h4)
         % Axis limits are also set here.
         standplotx2(imag(pdct),[],alimits,flghold,C(k,:),flgYaxis,lWidth(k))
         drawnow; shg; pause(3)   
   end
end
%           saveas(h3,'html/fig_Example2A.jpg')
%           saveas(h4,'html/fig_Example2B.jpg')
%%
% 
%% Figure 2A - total Partial Directed Coherence real component
%
% <<fig_Example2A.jpg>>
% 
%% Figure 2B - total Partial Directed Coherence imaginary component
%
% <<fig_Example2B.jpg>>
%


%% Position the figure windows on screen for better visualization
set(h3,'units','normalized', ...
       'position',[rspacing/khmon rheight2x2+2*dheight-rheight3x3 ...
                                                          rwidth3x3 rheight3x3])
set(h4,'units','normalized', ...
       'position',[2*rspacing/khmon+rwidth3x3 rheight2x2+2*dheight-rheight3x3 ...
                                                          rwidth3x3 rheight3x3])


%% To export the figures, uncomment following four lines, then rerun this script.

% figure(h3)
% print -depsc fig_example2_real.eps
% figure(h4)
% print -depsc fig_example2_imag.eps


%% Clear local variables and parameters preparing for next Example's script.

clear A* B* C* I* N* P* S* V* Hx m tol u vaic height i j lWidth m nFreqs ...
      a* c* e* f* k* p* r* s* y* w*
