# Supplementary material for: Partial Directed Coherence and the Vector Autoregressive Modelling Myth and a Caveat
Source: Front Netw Physiol. 2022 Apr 28;2:845327. doi: 10.3389/fnetp.2022.845327 (PMC10012995; doi:10.3389/fnetp.2022.845327)
Supplement: Supplementary file 2 [file DataSheet2.zip › PDCVARMYTH2022/Example3.m]

%% EXAMPLE 3 -- Vector Autoregressive Model (VAR)
% This is part of supplemental material accompanying the article of
% the Special Issue of Frontiers in Network Physiology on Research Topic in
% **Network Physiology, Insights in Information Theory: 2021**:
% 
%    Baccala LA, Sameshima K (2022). Partial Directed Coherence and the Vector
%    Autoregressive Modelling Myth and a Caveat.
%
%
% This script should run on any recent version of MATLAB and also in most
% recent versions of Octave. It was partially tested under Windows, Mac OSX
% and Linux environments with MATLAB version 7.0 and higher, and with Octave
% versions 6.3.0 and 6.4.0 under Linux Ubuntu 18.04. See Readme file for license
% terms.
%
% See also EXAMPLE1, EXAMPLE2, EXAMPLE4
%          | <Example1.html> | <Example2.html> | <Example4.html> |
%


%% Start of Example 3 script
% Note that existing figure windows are not close.
disp('===========================')
disp('        Example 3')

if isOctave()
    warning off
end


%% Choosing Wilson factorization routine
flgWilson = 1; % 1: Awilson.m (in-house); 2: specfactorization_wilson.m by [1].
%
%            [1] Henderson JA, Dhamala M, and Robinson PA (2021). Brain dynamics
%                and structure-function relationships via spectral factorization
%                and the transfer function. NeuroImage, 235:117989.


%% Set parameters for VAR model
A(:,:,1) = [1.27 0 0; 
            0.64 0 1; 
            0.32 0 .5];

A(:,:,2) = [-0.81 0.00  0.00;
            -0.41 0.00  0.00;
            -0.20 0.50 -0.64];

B =[];

pf = [1.000 0.500 0.250;
      0.500 2.250 1.125;
      0.250 1.125 3.562];

% Data sample size and frequency scale resolution
Ndata  = 1024*4*4;
NFreqs = 1024;

% Data generation
[y,seed_out,epsilon0] = datagenAB(A,B,pf,Ndata,1); % Note B=[].


%% Line width & color space for plotting four measures

% Line width in point
lWidth = [3.003 2.257       4.507  1.752];
%         Theo  VMA         VAR    WN    -- measure
%         blue  dark-purple black  red   -- line color

% Line color in RGB color model 
C = [0.1961    0.8627    1.0000;    % blue        Theoretical
     0.4       0         0.4;       % dark-purple VMA
     0         0         0;         % black       VAR
     1.0000    0.4980    0.4980];   % red         WN (Wilson estimate)

  
%% Setting figures size for 3-by-3 subplot layout

% Screen dimension in pixel.
set(0,'units','pixels');
sz = get(0,'ScreenSize');

% Ad hoc checking for the presence of multiple monitors.
khmon = round(sz(3)/1920); % Guessed # of horizontally tiled screens
if khmon == 0, khmon = 1; end

kvmon = round(sz(4)/1000); % Guessed # of stacked screens
if kvmon == 0, kvmon = 1; end

% Obtaining (2x2) subplot figure relative height to position Example 3 figures.
% For 1920x1000 pixels screen size in Example 1, the Figure Window dimensions
% are set to be 576x378 pixels.
pxheight2x2 = 378; pxheight2x2 = pxheight2x2*sz(3)/1920;
rheight2x2  = pxheight2x2/sz(4)/khmon/kvmon;

% Check whether 'Example1.m' was executed to use Figure 1 dimension information.
if exist('h1')==2
   set(h1,'units','normalized')
   pos1 = get(h1,'position');
   dheight = pos1(2)/3; clear pos1
else
   dheight = (1.0 - rheight2x2)/3; % Vertical windows spacing
end

% Set figures size for 3-by-3 subplot layout

% Scale figure size on screen according to the monitor resolution
% This has been implemented as 'tilefigs.m' does not work in Octave.
% Reference monitor has width=sz(3)=1920 pxls
pxwidth3x3 = 877;  pxwidth3x3  = pxwidth3x3*sz(3)/1920;
pxheight3x3 = 570; pxheight3x3 = pxheight3x3*sz(3)/1920;

% What follow is a kludge solution to determine figure size in normalized units
% that allows handling the cases of multiple monitors set up in Octave (Ubuntu).
rwidth3x3  = pxwidth3x3/sz(3)/khmon/kvmon;
rheight3x3 = pxheight3x3/sz(4)/khmon/kvmon;

% Windows horizontal spacing in normalized unit relative to full screen size
rspacing   = 0.02882;

% Target Exampe 3 figure size in centimeters for publication
width = 12.0; height = 9.33;

% Same x- and y-axis limits for all subplots obtained from previous simulations. 
alimits = [0 .5 -0.2 1.2];


%% Initialize figures with size and position to handle different screen sizes

% Create and position Figure 3A initially at the top of screen
h5 = figure;
if isOctave()
   set(h5,'NumberTitle','off','MenuBar','none', ...
          'Name','Example 3 Figure A - tPDC real','units','normalized', ...
          'position',[rspacing/khmon (1 - rheight3x3) rwidth3x3 rheight3x3])
else
   set(0,'units','centimeters'); szcm = get(0,'ScreenSize');
   
   set(h5,'NumberTitle','off','MenuBar','none', ...
          'Name','Example 3  Figure A - tPDC real','units','centimeters', ...
          'position',[szcm(3)/4-width/2 szcm(4)/2-height/2 width height])
end

% Create and position Figure 3B initially at the top of screen
h6 = figure;
if isOctave()
   set(h6,'NumberTitle','off','MenuBar','none', ...
          'Name','Example 3 Figure B - tPDC imag','units','normalized', ...
          'position',[2*rspacing/khmon+rwidth3x3 1-rheight3x3 ...
                                                         rwidth3x3 rheight3x3])
else
   set(h6,'NumberTitle','off','MenuBar','none', ...
          'Name','Example 3  Figure B - tPDC imag','units','centimeters', ...
          'position',[3*szcm(3)/4-width/2 szcm(4)/2-height/2 width height])
end

% Change the 'units' to 'normalized'.
set(h5,'units','normalized', ...
       'position',[rspacing/khmon 1-rheight3x3 rwidth3x3 rheight3x3])
set(h6,'units','normalized', ...
       'position',[2*rspacing/khmon+rwidth3x3 1-rheight3x3 ...
                                                          rwidth3x3 rheight3x3])


%% Plotting sequence: VAR(black), Theo(blue), VMA(dark-purple), WN(red)
N  = length(lWidth);  % Number of plotted measures
kk = 0;

for k = [3 1 2 4]

   flghold = (kk == 0);
   kk = kk+1; 
   flgYaxis = (kk == N || k==3); % Set y-axis limits on the first plot.
   
   switch k
      
      %% Plot 1 : Theoretical (blue lines)
      case 1
         disp('===========================')
         disp(['(' int2str(kk) ') Theoretical : blue'])
         
         [SS,VT,Coh] = SS_alg_AB(A,eye(3),pf,NFreqs,1);
         ct = wasymp_pdc(y,VT,pf,1024,'info',0,SS);

         [pdct,pdc,pdcr,pdcp,spdc,y0i] = pdc_tot_p(ct.cpdc,pf);
         
         figure(h5)
         standplotx2(real(pdct),[],alimits,flghold,C(k,:),flgYaxis,lWidth(k))       
         drawnow; shg; pause(.1)

         figure(h6)
         standplotx2(imag(pdct),[],alimits,flghold,C(k,:),flgYaxis,lWidth(k))
         drawnow; shg; pause(3)   
         
      %% Plot 2 : VMA (dark-purple lines)
      case 2
         disp('===========================')
         disp(['(' int2str(kk) ') VMA : dark-purple'])

         [IP,pfx,Bx,vaic,Vaicv] = vma_best(y,20,1);
         
         [SSx,VTx,Cohx] = SS_alg_B(Bx,pfx/Ndata,1024,Ndata);
         ctx = wasymp_pdc(y,VTx,pfx/Ndata,1024,'info',0,SSx);

         [pdct,pdc,pdcr,pdcp,spdc,y0i] = pdc_tot_p(ctx.cpdc,pfx);
         
         figure(h5)
         standplotx2(real(pdct),[],alimits,flghold,C(k,:),flgYaxis,lWidth(k))
         drawnow; shg; pause(.1)

         figure(h6)
         standplotx2(imag(pdct),[],alimits,flghold,C(k,:),flgYaxis,lWidth(k))
         drawnow; shg; pause(3)   
         
      %% Plot 3 : VAR (black lines)
      case 3
         disp('===========================')
         disp(['(' int2str(kk) ') VAR : black'])

         % Standard VAR estimation using Nuttall-Strand algorithm
         [IPa,pfa,Aa] = mvar(y,30,1,2);

         % Information PDC estimation
         cy = asymp_pdc(y,Aa,pfa,1024,'info',0);

         [pdct,pdc,pdcr,pdcp,spdc,y0i] = pdc_tot_p(cy.cpdc,pfa);
         
         figure(h5)
         standplotx2(real(pdct),[],alimits,flghold,C(k,:),flgYaxis,lWidth(k))
         drawnow; shg; pause(.1)

         figure(h6)
         standplotx2(imag(pdct),[],alimits,flghold,C(k,:),flgYaxis,lWidth(k))
         drawnow; shg; pause(3)   
           
      %% Plot 4 : WN -- Nonparametric Wilson factorization estimate (red lines)
      case 4
         disp('===========================')
         disp(['(' int2str(kk) ') WN : red'])
         
         u = y;
         [m,~] = size(u);
         nFreqs = 128;
         Su = zeros(m,m,2*nFreqs);
         for i = 1:m
            for j = 1:m
               % Beware the order of input arguments x and y is inverted in 
               % MATLAB and Octave versions of cpsd function (bug or feature?).
               if isOctave()
                  % Additionally, in Octave overlap is expressed in fraction of
                  % windows length, [0, 1), ...
                  Su(i,j,:) = cpsd(u(j,:),u(i,:),hanning(2*nFreqs), ...
                                                     0.5,2*nFreqs,1,'twosided');
               else
                  % while in MATLAB it should be a number < window length.
                  Su(i,j,:) = cpsd(u(i,:),u(j,:),hanning(2*nFreqs), ...
                                                  nFreqs,2*nFreqs,'twosided');
               end
            end
         end
         
         % Wilson spectral factorization 
         tol = 1e-6;  % Cauchy-type H-infinity error tolerance
         
         if flgWilson == 1
            disp(['* Using in-house ''AWilson.m'' routine for spectral ' ...
                  'factorization.'])
            [Hx,Sigma,Psi_err,kmax] = AWilson(Su,100,tol);
         else
            disp(['* Using [1] Henderson et al. (2021)''s' ...
                  ' ''specfactorization_wilson.m'' routine.'])
            [Hx,Sigma,ps,ps0,converged] = specfactorization_wilson(Su, 1, tol);
         end
         
         Su = 2*pi*Su;
         ctz = wasymp_pdc(u,Hx,Sigma,nFreqs,'info',0,Su);

         [pdct,pdc,pdcr,pdcp,spdc,y0i] = pdc_tot_p(ctz.cpdc,Sigma);
         
         figure(h5)
         % Set axis limits
         standplotx2(real(pdct),[],alimits,flghold,C(k,:),flgYaxis,lWidth(k))     
         drawnow; shg; pause(.1)

         figure(h6)
         % Set axis limits
         standplotx2(imag(pdct),[],alimits,flghold,C(k,:),flgYaxis,lWidth(k))
         drawnow; shg; pause(3)   
   end
end

%          saveas(h5,'html/fig_Example3A.jpg')
%          saveas(h6,'html/fig_Example3B.jpg')
%%
%
%% Figure 3A - total Partial Directed Coherence real
%
% <<fig_Example3A.jpg>>
% 
%% Figure 3B - total Partial Directed Coherence real
%
% <<fig_Example3B.jpg>>
%

%% Position the figure windows on screen for better visualization
set(h5,'units','normalized', ...
   'position',[rspacing/khmon  rheight2x2+dheight-rheight3x3  ...
               rwidth3x3       rheight3x3])
set(h6,'units','normalized', ...
   'position',[2*rspacing/khmon+rwidth3x3  rheight2x2+dheight-rheight3x3 ...
               rwidth3x3                   rheight3x3])


%% To export the figures, uncomment following four lines, then rerun this script.

% figure(h5)
% print -depsc fig_example3_real.eps
% figure(h6)
% print -depsc fig_example3_imag.eps


%% Clear local variables and parameters preparing for next Example's script.

clear A* B* C* I* N* P* S* V* Hx m tol u vaic height i j lWidth m nFreqs ...
      a* c* e* f* k* p* r* s* y* w*
