# Supplementary material for: Partial Directed Coherence and the Vector Autoregressive Modelling Myth and a Caveat
Source: Front Netw Physiol. 2022 Apr 28;2:845327. doi: 10.3389/fnetp.2022.845327 (PMC10012995; doi:10.3389/fnetp.2022.845327)
Supplement: Supplementary file 2 [file DataSheet2.zip › PDCVARMYTH2022/Example4.m]

%% Example 4 -- Nonminimum Phase Data Model
% This is part of supplemental material accompanying the article of
% the Special Issue of Frontiers in Network Physiology on Research Topic in
% **Network Physiology, Insights in Information Theory: 2021**:
% 
%    Baccala LA, Sameshima K (2022). Partial Directed Coherence and the Vector
%    Autoregressive Modelling Myth and a Caveat.
%
%
% This script should run on any recent version of MATLAB and also in most
% recent versions of Octave. It was partially tested under Windows, Mac OSX
% and Linux environments with MATLAB version 7.0 and higher, and with Octave
% versions 6.3.0 and 6.4.0 under Linux Ubuntu 18.04. See Readme file for license
% terms.
%
% See also EXAMPLE1, EXAMPLE2, EXAMPLE3
%          | <Example1.html> | <Example2.html> | <Example3.html> |
%

%% Start of Example 4 script
% Note that existing figure windows are not close.
disp('===========================')
disp('        Example 4')

if isOctave()
   warning off
end


%% Choosing Wilson factorization routine
flgWilson = 1; % 1: Awilson.m (in-house); 2: specfactorization_wilson.m by [1].
%
%               [1] Henderson JA, Dhamala M, and Robinson PA (2021). Brain
%                   dynamics and structure-function relationships via spectral
%                   factorization and the transfer function. NeuroImage,
%                   235:117989.


%% Set parameters for Nonminimum Phase Data model
pf = [1 1;1 5];
A = [];

B = zeros(2,2,2);
B(:,:,1) = [2 1;0 0];
B(:,:,2)=[4 2;0 2];
BB(:,:,1) = eye(2);
BB(:,:,2:3) = B;

% Data sample size and frequency scale resolution
Ndata = 1024*4*4;
NFreqs = 1024;

% Data generation
[y,seed_out,epsilon0] = datagenAB(A,B,pf,Ndata,1); % Note A=[].


%% Line width & color space for plotting four measures

% Line width in point unit
lWidth = [3.003  4.507 3.507 1.752];
%         Theo   VMA   VAR   WN    -- measure
%         blue   black gray  red   -- line color

% Line color in RGB color model
C = [0.1961    0.8627    1.0000;    % blue  Theoretical
     0         0         0;         % black VMA
     0.6       0.6       0.6;       % gray  VAR
     1.0000    0.0498    0.0498];   % red   WN Wilson estimate


%% Set figures size for 2-by-2 subplot layout

% Screen dimension in pixel unit.
set(0,'units','pixels');
sz = get(0,'ScreenSize');

% Ad hoc check for the presence of multiple monitors in Octave.
khmon = round(sz(3)/1920); % Possible # of horizontally aligned screens
if khmon == 0, khmon = 1; end

kvmon = round(sz(4)/1000); % Possible # of stacked screens
if kvmon == 0, kvmon = 1; end

% Scale figure size on screen according to the monitor resolution
% This has been implemented as 'tilefigs.m' does not work in Octave.
% Reference monitor has width=sz(3)=1920 pxls
pxwidth2x2 = 576;  pxwidth2x2  = pxwidth2x2*sz(3)/1920;
pxheight2x2 = 378; pxheight2x2 = pxheight2x2*sz(3)/1920;

% What follow is a kludge solution to determine figure size in normalized units
% that allows handling the cases of multiple monitors set up in Octave (Ubuntu).
rwidth2x2 = pxwidth2x2/sz(3)/khmon/kvmon;
rheight2x2 = pxheight2x2/sz(4)/khmon/kvmon;

% Windows horizontal spacing in normalized unit relative to full screen size
rspacing = 0.02882;

% Target Example 4 figure dimension in centimeters for publication
width = 9.0; height = 7.0;

% Equal x- and y-axis limits for all subplots
alimits = [0 .5 -0.25 1.25]; 


%% Initialize figures with size and position to handle different screen sizes

% Create and position Figure 4A initially at the top of screen
h7 = figure;
if isOctave()
   set(h7,'NumberTitle','off','MenuBar','none', ...
          'Name','Example 4 Figure A - tPDC real','units','normalized', ...
          'position',[1/khmon-0.04/khmon-2*rwidth2x2 0 rwidth2x2 rheight2x2])
    pause(.1); drawnow; shg; pause(.1)
else
   set(0,'units','centimeters'); szcm = get(0,'ScreenSize');
   
   set(h7,'NumberTitle','off','MenuBar','none', ...
          'Name','Example 4 Figure A - tPDC real','units','centimeters', ...
          'position',[1/khmon-0.02/khmon-rwidth2x2 0 rwidth2x2 rheight2x2])
end

% Create and position Figure 4B initially at the top of screen
h8 = figure;
if isOctave()
   set(h8,'NumberTitle','off','MenuBar','none', ...
          'Name','Example 4 Figure B - tPDC imag','units','normalized', ...
          'position',[0.04/khmon+rwidth2x2 1-rheight2x2 rwidth2x2 rheight2x2])
else
   set(h8,'NumberTitle','off','MenuBar','none', ...
          'Name','Example 4 Figure B - tPDC imag','units','centimeters', ...
          'position',[3*szcm(3)/4-width/2 szcm(4)/2-height/2 width height])
end

% Change the 'units' to 'normalized'.
 set(h7,'units','normalized', ...
        'position',[rspacing/khmon 1-rheight2x2 rwidth2x2 rheight2x2])
 set(h8,'units','normalized', ...
        'position',[2*rspacing/khmon+rwidth2x2 1-rheight2x2 ...
                                                rwidth2x2 rheight2x2])

 
%% Plotting sequence: VMA(black), VAR(gray), Theo(blue), WN(red)
N  = length(lWidth);  % Number of plotted measures
kk = 0; % Counter

for k = [2 3 1 4]
   
   flghold = (kk == 0);
   kk = kk+1;
   flgYaxis = (kk == N || k==2); % Set y-axis limits on the last plotting sequence.
   
   switch k
      
      %% Plot 1 : Theoretical (blue lines)
      case 1
         disp('===========================')
         disp(['(' int2str(kk) ') Theoretical : blue'])
         
         [SS,VT,Coh] = SS_alg_B(BB,pf,1024,Ndata);
         ct = wasymp_pdc(y,VT,pf,1024,'info',0,SS);
         
         [pdct,pdc,pdcr,pdcp,spdc,y0i] = pdc_tot_p(ct.cpdc,pf);
         
         figure(h7);
         standplotx2(real(pdct),[],alimits,flghold,C(1,:),flgYaxis,lWidth(k))
         drawnow; shg; pause(.1)

         figure(h8);
         standplotx2(imag(pdct),[],alimits,flghold,C(1,:),flgYaxis,lWidth(k))
         drawnow; shg; pause(3)   
         
      %% Plot 2 : VMA (black lines)
      case 2
         disp('===========================')
         disp(['(' int2str(kk) ') VMA : black'])
         
         % VMA(1) without order search
         [IP,pfx,Bx,vaic,Vaicv] = vma_best(y,2,1);
         
         [SSx,VTx,Cohx] = SS_alg_B(Bx,pfx/Ndata,1024,Ndata);
         ctx = wasymp_pdc(y,VTx,pfx/Ndata,1024,'info',0,SSx);
         
         [pdct,pdc,pdcr,pdcp,spdc,y0i] = pdc_tot_p(ctx.cpdc,pfx);
         
         figure(h7)
         standplotx2(real(pdct),[],alimits,flghold,C(2,:),flgYaxis,lWidth(k))
         drawnow; shg; pause(.1)

         figure(h8)
         standplotx2(imag(pdct),[],alimits,flghold,C(2,:),flgYaxis,lWidth(k))
         drawnow; shg; pause(3)   
         
      %% Plot 3 : Standard VAR (gray lines)
      case 3
         disp('===========================')
         disp(['(' int2str(kk) ') VAR : gray'])
         
         % Standard VAR estimation using Nuttall-Strand algorithm
         [IPa,pfa,Aa] = mvar(y,30,1,2);

         % Information PDC estimation
         cy = asymp_pdc(y,Aa,pfa,1024,'info',0);
         
         [pdct,pdc,pdcr,pdcp,spdc,y0i] = pdc_tot_p(cy.cpdc,pfa);
         
         figure(h7)
         standplotx2(real(pdct),[],alimits,flghold,C(3,:),flgYaxis,lWidth(k))
         drawnow; shg; pause(.1)

         figure(h8)
         standplotx2(imag(pdct),[],alimits,flghold,C(3,:),flgYaxis,lWidth(k))
         drawnow; shg; pause(3)   
         
      %% Plot 4 : WN -- Nonparametric Wilson factorization estimate (red lines)
      case 4
         disp('===========================')
         disp(['(' int2str(kk) ') WN : red'])
         
         u = y;
         [m,~] = size(u);
         nFreqs = 128;
         Su = zeros(m,m,2*nFreqs);
         for i = 1:m
            for j = 1:m
               % Beware the order of input variables x and y is inverted in 
               % MATLAB and Octave versions of cpsd function (bug or feature?).
               if isOctave()
                  % In Octave, overlap is expressed in fraction of windows
                  % length, [0, 1) ...
                  Su(i,j,:) = cpsd(u(j,:),u(i,:),hanning(2*nFreqs), ...
                                                     0.5,2*nFreqs,1,'twosided');
               else
                  % while in MATLAB overlap should be a number < window length
                  Su(i,j,:) = cpsd(u(i,:),u(j,:),hanning(2*nFreqs), ...
                                                  nFreqs,2*nFreqs,'twosided');
               end
            end
         end
         
         % Wilson spectral factorization 
         tol = 1e-6;   % Cauchy-type H-infinity error tolerance
         if flgWilson == 1
            disp(['* Using in-house ''AWilson.m'' routine for spectral ' ...
                  'factorization.'])
            [Hx,Sigma,Psi_err,kmax] = AWilson(Su,100,tol);
         else
            disp(['* Using [1] Henderson et al. (2021)''s' ...
                  ' ''specfactorization_wilson.m'' routine.'])
            [Hx,Sigma,ps,ps0,converged] = specfactorization_wilson(Su, 1, tol);
         end
  
         Su = 2*pi*Su;
         ctz = wasymp_pdc(u,Hx,Sigma,nFreqs,'info',0,Su);
         
         [pdct,pdc,pdcr,pdcp,spdc,y0i] = pdc_tot_p(ctz.cpdc,Sigma);
         
         figure(h7)
         % Set axis limits
         standplotx2(real(pdct),[],alimits,flghold,C(k,:),flgYaxis,lWidth(k))
         drawnow; shg; pause(.1)

         figure(h8)
         % Set axis limits
         standplotx2(imag(pdct),[],alimits,flghold,C(k,:),flgYaxis,lWidth(k))
         drawnow; shg; pause(3)   
         
   end
end

%          saveas(h7,'html/fig_Example4A.jpg')
%          saveas(h8,'html/fig_Example4B.jpg')
%%
% 
%% Figure 4A - total Partial Directed Coherence real component nonminimum phase model
%
% <<fig_Example4A.jpg>>
%
%% Figure 4B - total Partial Directed Coherence imaginary component nonminimum phase model
%
% <<fig_Example4B.jpg>>
%

%% Position the figure windows on screen for better visualization
% Final position: bottom right quadrant
set(h7,'units','normalized', ...
       'position',[1/khmon-2*rspacing/khmon-2*rwidth2x2 0 rwidth2x2 rheight2x2])
set(h8,'units','normalized', ...
       'position',[1/khmon-rspacing/khmon-rwidth2x2     0 rwidth2x2 rheight2x2])


%% To export the figures, uncomment following four lines, then rerun this script.

% figure(h7)
% print -depsc fig_example4_real.eps
% figure(h8)
% print -depsc fig_example4_imag.eps


%% Clear local variables and parameters

clear A* B* C* I* N* P* S* V* Hx m tol u vaic height i j lWidth m nFreqs ...
      a* c* e* f* k* p* r* s* y* w*
