# Supplementary material for: Partial Directed Coherence and the Vector Autoregressive Modelling Myth and a Caveat
Source: Front Netw Physiol. 2022 Apr 28;2:845327. doi: 10.3389/fnetp.2022.845327 (PMC10012995; doi:10.3389/fnetp.2022.845327)
Supplement: Supplementary file 2 [file DataSheet2.zip › PDCVARMYTH2022/inzero.m]

function y = inzero(A)
[m,n,r] = size(A);
B = zeros(size(A));
B(:,2:n,:) = A(:,1:n-1,:);
y = reshape(B,m,n*r);
