# Supplementary material for: Partial Directed Coherence and the Vector Autoregressive Modelling Myth and a Caveat
Source: Front Netw Physiol. 2022 Apr 28;2:845327. doi: 10.3389/fnetp.2022.845327 (PMC10012995; doi:10.3389/fnetp.2022.845327)
Supplement: Supplementary file 2 [file DataSheet2.zip › PDCVARMYTH2022/mfir.m]

function  s = mfir(vv,b)
[m,m,q] = size(b);
[m,n,r] = size(vv);
s = reshape(vv,m,n*r);
for i = 1:q
   y = inzero(vv);
   s = s+b(:,:,i)*y;
   vv = reshape(y,m,n,r);
end
s = reshape(s,m,n,r);
