# Supplementary material for: Partial Directed Coherence and the Vector Autoregressive Modelling Myth and a Caveat
Source: Front Netw Physiol. 2022 Apr 28;2:845327. doi: 10.3389/fnetp.2022.845327 (PMC10012995; doi:10.3389/fnetp.2022.845327)
Supplement: Supplementary file 2 [file DataSheet2.zip › PDCVARMYTH2022/others/mvar.m]

%% MVAR
%    Estimate multivariate autoregressive model. Here, only the code for Nutall-
%    Strand algorithm (mcarns.m) is provide. For other routines, refer to
%    AsympPDC toolbox.
%
%% Syntax
%       [IP,pf,A,pb,B,ef,eb,vaic,Vaicv] = MVAR(u,maxIP,alg,criterion)
%
%% Input Arguments
%       u     - data rows
%       maxIP - externaly defined maximum IP model to explore
%       alg   - estimation algorithm 1: Nutall-Strand; 2: mlsm;
%                                    3: Vieira-Morf;   4: QR arfit.
%       criterion for order choice - 0: MDL (not implemented);
%                                    1: AIC; 2: Hanna-Quinn; 3 Schwarz;
%                                    4: FPE; 5: fixed order given by maxIP
%%  Output Arguments:
%       pf     - Covariance matrix of NUMCHS x NUMCHS of linear forward
%                prediction error
%       A      - Complex array of forward linear prediction matrix
%                coefficients
%       pb     - Complex backward linear prediction error covariance array
%       B      - Complex array of backward linear prediction matrix
%                coefficients
%       ef     - Forward residuals
%       eb     - Backward residuals
%       vaic   - Last model order decision criterion value.
%       Vaicv  - Criterion values up to the selected model order.
%
%% References
%
% [1] Lutkepohl H (2005). New Introduction to Multiple Time Series Analysis. 
%     Springer-Verlag. 
%
% [2] Marple Jr SL (1987). Digital Spectral Analysis with Application.
%     Prentice-Hall, Englewood-Cliffs. 
%
% [3] Schneider T and Neumaier A (2001). Algorithm 808: ARfit - A Matlab package
%     for the estimation of parameters and eigenmodes of multivariate
%     autoregressive models. ACM Trans. Math. Softw., 27:58-65.
%
% See also MCARNS, ASYMP_PDC
%
%

function [IP,pf,A,pb,B,ef,eb,vaic,Vaicv] = mvar(u,maxIP,alg,criterion)

if alg ~= 1, 
   disp('To use estimation algorithm other than Nutall-Strand, see AsympPDC toolbox.')
   error('In the Examples only the Nutall-Strand were used.'); 
end

[nSegLength,nChannels] = size(u');

if nargin<3, alg=1; criterion = 1; end % default parameters
if nargin<4, criterion = 1; end        % default parameter choice

if criterion == 5 % Fixed order in maxIP
   if maxIP == 0
      pf = u * u';   % Eq. (15.90) Equation numbering refers to Marple Jr.(1987)
      pb = pf;       % Eq. (15.90)
      ef = u;
      eb = u;
      npf = size(pf);
      A = zeros(npf,npf,0);
      B = A;
      vaic = det(pf);
      Vaicv = det(pf);
      IP = 0;
      return
   end
   IP = maxIP;
   switch alg      %  Formulas from Marple Jr. (1987)
      case 1
         [pf,A,pb,B,ef,eb] = mcarns(u,IP);
         pf = pf(:,:)/nSegLength; % Nuttall-Strand needs scaling.
      case 2
         [pf,A,ef] = cmlsm(u,IP);
         B  = [ ]; eb = [ ]; pb = [ ];
         pf = pf(:,:)/nSegLength;
      case 3
         [pf,A,pb,B,ef,eb] = mcarvm(u,IP);
         pf=pf(:,:)/nSegLength; % Vieira-Morf needs scaling.
      case 4
         [pf,A,ef] = arfitcaps(u,IP);
         B  = [ ]; eb = [ ]; pb = [ ];
         % Arfit does not require scaling. pf=pf;
   end

   vaic=length(u)*log(det(pf))+2*(nChannels*nChannels)*IP;
   Vaicv=vaic;
   return
end
%
vaicv=0;
if nargin<2
   maxOrder=30;
   disp(['maxOrder limited to ' int2str(maxOrder)])
   UpperboundOrder = round(3*sqrt(nSegLength)/nChannels); % Marple Jr (1987). p. 409
   % Suggested by Nuttall, 1976.
   UpperboundOrder = min([maxOrder UpperboundOrder]);
else
   maxOrder=maxIP;
   UpperboundOrder=maxIP;
   disp(['maxOrder limited to ' int2str(maxOrder)])
end

IP=1;
Vaicv=zeros(maxOrder+1,1);

T = length(u);
K = nChannels;


while IP <= UpperboundOrder
   m = IP;
   switch alg
      case 1
         [npf,na,npb,nb,nef,neb] = mcarns(u,IP);
      case 2
         [npf,na,nef] = cmlsm(u,IP);
      case 3
         [npf,na,npb,nb,nef,neb] = mcarvm(u,IP);
      case 4
         [npf,na,nef] = arfitcaps(u,IP);
   end

   switch criterion
      case 1  % Akaike's Informaion Criterin (AIC)
         vaic = length(u)*log(det(npf)) ...
                + 2*(nChannels*nChannels)*IP;             %(4.3.2)(Lutkepohl'05)
      case 2  % Hannan-Quinn (HQ)
         vaic = length(u)*log(det(npf)) ...
                + 2*log(log(length(u)))*(nChannels*nChannels)*IP; 
                                                          %(4.3.8)(Lutkepohl'05) 
      case 3  % Schwarz (SC) (Schwarz, 1978)
         vaic = length(u)*log(det(npf)) ...
                + log(length(u))*(nChannels*nChannels)*IP;%(4.3.9)(Lutkepohl'05)
      case 4  % FPE - Final prediction error (Akaike, 1970)
          vaic = log(det(npf)*((length(u)+nChannels*IP+1) ...
                 /(length(u)-nChannels*IP-1))^nChannels); %(4.3.1)(Lutkepohl'05)
      otherwise
         %nop
   end

   Vaicv(IP+1) = vaic;
   fprintf('IP=%0.f  vaic=%f\n',IP,vaic);
   if (vaic>vaicv) && (IP~=1)
      vaic = vaicv;
      break;
   end % Akaike condition
   vaicv = vaic;
   pf = npf;
   A  = na;
   ef = nef;
   if alg==1 || alg == 3
      B  = nb;
      eb = neb;
      pb = npb;
   else % review status for backward prediction in clmsm
      B  = [];
      eb = [];
      pb = [];
   end
   IP = IP+1;
end

disp(' ')
IP = IP-1;
vaic = vaicv;
Vaicv = Vaicv(2:IP+1);

switch alg
   case {1,3} %Nuttall-Strand and Vieira-Morf need scaling.
      pf = pf(:,:)/nSegLength;
   case 4
      % nop 
      % pf = pf; % arfit does not need scaling.
   otherwise  %
      pf = pf(:,:)/nSegLength;
end
