# Supplementary material for: Partial Directed Coherence and the Vector Autoregressive Modelling Myth and a Caveat
Source: Front Netw Physiol. 2022 Apr 28;2:845327. doi: 10.3389/fnetp.2022.845327 (PMC10012995; doi:10.3389/fnetp.2022.845327)
Supplement: Supplementary file 2 [file DataSheet2.zip › PDCVARMYTH2022/others/subplot2.m]

%SUBPLOT2 Create axes in tiled positions *with tighter spacing between plots*. 
%	SUBPLOT2(m,n,p), or SUBPLOT2(mnp), breaks the Figure window into
%	an m-by-n matrix of small axes, selects the p-th axes for 
%	for the current plot, and returns the axis handle.  The axes 
%	are counted along the top row of the Figure window, then the
%	second row, etc.  For example,
% 
%	    SUBPLOT2(2,1,1), PLOT(income)
%	    SUBPLOT2(2,1,2), PLOT(outgo)
% 
%	plots income on the top half of the window and outgo on the
%	bottom half.
% 
%	SUBPLOT2(m,n,p), if the axis already exists, makes it current.
%	SUBPLOT2(H), where H is an axis handle, is another way of
%	making an axis current for subsequent plotting commands.
%
%	SUBPLOT2('position',[left bottom width height]) creates an
%	axis at the specified position.
%
%	If a SUBPLOT2 specification causes a new axis to overlap an
%	existing axis, the existing axis is deleted.  For example,
%	the statement SUBPLOT2(1,1,1) deletes all existing smaller
%	axes in the Figure window and creates a new full-figure axis.
%
%   See also SUBPLOT. 
%
%	Copyright (c) 1984-93 by The MathWorks, Inc.
%

%  Offset modified 10.24.96.

% we will kill all overlapping siblings if we encounter the mnp
% specifier, else we won't bother to check:

function theAxis = subplot2(nrows, ncols, thisPlot)

tol = 1e-10;  %%%% ADDED BY JLG 10/06/95 AS A TOLERANCE FOR AXES
              %%%% POSITION. tol was 1e-10

kspacescale=0.5;  % [.5 .7] is a good value range. Zero does not work, as
                  % adjacent plots may overlap.
                  
if kspacescale == 0, kspacescale=tol; end;

narg = nargin;
kill_siblings = 0;
create_axis = 1;
delay_destroy = 0;
if narg == 0 % make compatible with 3.5, i.e. subplot == subplot(111)
  nrows = 111;
  narg = 1;
end

%check for encoded format
handle = '';
position = '';
if narg == 1
  % The argument could be one of 3 things:
  % 1) a 3-digit number 100 < num < 1000, of the format mnp
  % 2) a 3-character string containing a number as above
  % 3) an axis handle
  code = nrows;

  % turn string into a number:
  if(isstr(code)) code = eval(code); end

  % number with a fractional part can only be an identifier:
  if(rem(code,1) > 0)
    handle = code;
    if ~strcmp(get(handle,'type'),'axes')
      error('Requires valid axes handle for input.')
    end
    create_axis = 0;
  % all other numbers will be converted to mnp format:
  else
    thisPlot = rem(code, 10);
    ncols = rem( fix(code-thisPlot)/10,10);
    nrows = fix(code/100);
    if nrows*ncols < thisPlot
      error('Index exceeds number of subplots.');
    end
    kill_siblings = 1;
    delay_destroy = (code == 111);
  end
elseif narg == 2
  % The arguments MUST be the string 'position' and a 4-element vector:
  if(strcmp(lower(nrows), 'position'))
      pos_size = size(ncols);
    if(pos_size(1) * pos_size(2) == 4)
      position = ncols;
    else
      error(['subplot(''position'',',...
             ' [left bottom width height]) is what works'])
    end
  else
    error('Unknown command option')
  end
elseif narg == 3
  % passed in subplot(m,n,p) -- we should kill overlaps
  % here too:
  kill_siblings = 1;
end

% if we recovered an identifier earlier, use it:
if(~isempty(handle))
  set(get(0,'CurrentFigure'),'CurrentAxes',handle);
% if we haven't recovered position yet, generate it from mnp info:
  elseif(isempty(position))
    if (min(thisPlot) < 1)
      error('Illegal plot number.')
    elseif (max(thisPlot) > ncols*nrows)
      error('Index exceeds number of subplots.')
    else
    % This is the percent offset from the subplot grid of the plotbox.
        PERC_OFFSET_L = 2*0.09*kspacescale;   % KS 28JUL99 kspacescale [0 1] factor to rescale spacing
        PERC_OFFSET_R = 2*0.045*kspacescale;  % 1 is the default setting and 0 is no space at all in between subplots
    PERC_OFFSET_B = PERC_OFFSET_L;
    PERC_OFFSET_T = PERC_OFFSET_R;
    if nrows > 2
      PERC_OFFSET_T = 0.9*PERC_OFFSET_T;
      PERC_OFFSET_B = 0.9*PERC_OFFSET_B;
    end
    if ncols > 2
      PERC_OFFSET_L = 0.9*PERC_OFFSET_L;
      PERC_OFFSET_R = 0.9*PERC_OFFSET_R;
    end

    row = (nrows-1) -fix((thisPlot-1)/ncols);
    col = rem (thisPlot-1, ncols);

% For this to work the default axes position must be in normalized
% coordinates
    def_pos = get(gcf,'DefaultAxesPosition');
    col_offset = def_pos(3)*(PERC_OFFSET_L+PERC_OFFSET_R)/ ...
                 (ncols-PERC_OFFSET_L-PERC_OFFSET_R);
    row_offset = def_pos(4)*(PERC_OFFSET_B+PERC_OFFSET_T)/ ...
                 (nrows-PERC_OFFSET_B-PERC_OFFSET_T);
    totalwidth = def_pos(3) + col_offset;
    totalheight = def_pos(4) + row_offset;
    width = totalwidth/ncols*(max(col)-min(col)+1)-col_offset;
    height = totalheight/nrows*(max(row)-min(row)+1)-row_offset;
    position = [def_pos(1)+min(col)*totalwidth/ncols ...
                def_pos(2)+min(row)*totalheight/nrows ...
                width height];
    if width <= 0.5*totalwidth/ncols
      position(1) = def_pos(1)+min(col)*(def_pos(3)/ncols);
      position(3) = 0.7*(def_pos(3)/ncols)*(max(col)-min(col)+1);
    end
    if height <= 0.5*totalheight/nrows
      position(2) = def_pos(2)+min(row)*(def_pos(4)/nrows);
      position(4) = 0.7*(def_pos(4)/nrows)*(max(row)-min(row)+1);
    end
  end
end

% kill overlapping siblings if mnp specifier was used:
nextstate = get(gcf,'nextplot');
if strcmp(nextstate,'replace'), nextstate = 'add'; end
if(kill_siblings)
  if delay_destroy, set(gcf,'NextPlot','replace'); return, end
  sibs = get(gcf, 'Children');
  for i = 1:length(sibs)
    if(strcmp(get(sibs(i),'Type'),'axes'))
      units = get(sibs(i),'Units');
      set(sibs(i),'Units','normalized')
      sibpos = get(sibs(i),'Position');
      set(sibs(i),'Units',units);
      intersect = 1;
      if( (position(1) >= sibpos(1) + sibpos(3)) || ...
        (sibpos(1) >= position(1) + position(3)) || ...
        (position(2) >= sibpos(2) + sibpos(4)) || ...
        (sibpos(2) >= position(2) + position(4)))
        intersect = 0;
      end
      if intersect

        % This portion of the code has been modified to use
        % a tolerance.
        if (sibpos(1)-tol) > position(1) || ...
          (sibpos(1)+tol) < position(1) || ...
          (sibpos(2)-tol) > position(2) || ... 
          (sibpos(2)+tol) < position(2) || ...
          (sibpos(3)-tol) > position(3) || ...
          (sibpos(3)+tol) < position(3) || ...
          (sibpos(4)-tol) > position(4) || ...
          (sibpos(4)+tol) < position(4)
          delete(sibs(i));
        else
          set(gcf,'CurrentAxes',sibs(i));
          if strcmp(nextstate,'new')
            create_axis = 1;
          else
            create_axis = 0;
          end
        end
      end
    end
  end
  set(gcf,'NextPlot',nextstate);
end

% create the axis:
if create_axis
   if strcmp(nextstate,'new'), figure, end
   ax = axes('units','normal','Position', position);
  set(ax,'units',get(gcf,'defaultaxesunits'))
else 
  ax = gca; 
end


% return identifier, if requested:
if(nargout > 0)
  theAxis = ax;
end
