# Supplementary material for: Partial Directed Coherence and the Vector Autoregressive Modelling Myth and a Caveat
Source: Front Netw Physiol. 2022 Apr 28;2:845327. doi: 10.3389/fnetp.2022.845327 (PMC10012995; doi:10.3389/fnetp.2022.845327)
Supplement: Supplementary file 2 [file DataSheet2.zip › PDCVARMYTH2022/varmacomp.m]

function [AA,BB,we,pe]=varmacomp(y,p,q);
% capsule
[pfx,A,~,~,efx,~] = mcarns(y,floor(50));
[AA,BB,we,pe] = varmalset(y,efx,p,q);
