# Supplementary material for: Partial Directed Coherence and the Vector Autoregressive Modelling Myth and a Caveat
Source: Front Netw Physiol. 2022 Apr 28;2:845327. doi: 10.3389/fnetp.2022.845327 (PMC10012995; doi:10.3389/fnetp.2022.845327)
Supplement: Supplementary file 2 [file DataSheet2.zip › PDCVARMYTH2022/wasymp_pdc.m]

%% WASYMP_PDC
%       Compute |PDC|^2 connectivity measure given by the metric "option" from
%       series j-->i.
%
%% Syntax
%       c=WASYMP_PDC(u,A,pf,nFreqs,metric,alpha,S)
%
%% Input arguments
%       u      - data
%       A      - AR estimate matrix by MVAR
%       pf     - covariance matrix provided by MVAR
%       nFreqs - number of point in [0,fs/2] frequency scale
%       metric - 'euc'  - Euclidean   ==> original PDC
%                'diag' - diagonal    ==> gPDC (generalized )
%                'info' - information ==> iPDC
%       alpha  - significance level
%                if alpha = zero, do not calculate statistics
%       S      - Power spectra
%
%% Output arguments
%       c.pdc       - |PDC|^2 estimates
%       c.cpdc      - complex PDC
%       c.pvalues   - p-values associated to pdc estimates.
%       c.th        - Threshold value with (1-avalue) significance level.
%       c.ic1,c.ic2 - confidence interval
%       c.metric    - metric used for PDC calculation
%       c.alpha     - significance level
%       c.p         - VAR model order
%       c.patdenr   -
%       c.patdfr    - degree of freedom
%       c.SS        - power spectra
%       c.coh2      - squared spectral coherence
%      or
%       c.{pdc,cpdc,pvalues,th,ic1,ic2,metric,alpha,p,patdenr,patdfr,SS,coh2}
%
%        See also ASYMP_PDC.
%          | <asymp_pdc.html> |
%
%% Description
%   Compute any of three types of $|PDC|^2$ --- connectivity measure --- as well
%   as its  allied asymptotic statistics [2] measures for chosen metric option: 
%        * 'euc'  - original or Euclidean PDC as proposed in [1]; 
%        * 'diag' - generalized PDC; 
%        * 'info' - information PDC. 
%
%% References
% [1] Baccala LA and Sameshima K (2001). Partial directed coherence: a new
%     concept in neural structure determination. Biol Cybern 84:463--474.
%                   <https://doi.org/10.1007/PL00007990>
%
% [2] Takahashi DY, Baccala LA and Sameshima K (2007). Connectivity
%     inference between neural structures via partial directed coherence. 
%     J Appl Stat 34:1259--1273. 
%               <https://doi.org/10.1080/02664760701593065>
%
% See also PDC_TOT_P, MVAR, MCARNS,
%          | <pdc_tot_p.html> | <mvar.html> | <mcarns.html> |
%

% (C) Koichi Sameshima & Luiz A. Baccala, 2021. See file Readme.pdf in
% installation directory for licensing terms.
%
%%

% Optimization 7/1/2015

function c = wasymp_pdc(u,A,pf,nFreqs,metric,alpha,S)

if nargin <7
   error('WASYMP_PDC requires seven input arguments.')
end
[nChannels,n] = size(u);
if nChannels > n
   u = u.';
end

Ndata = length(u);
[nChannels,dummy,p] = size(A);

%%%Af = A_to_f(A, nFreqs);

Af = permute(A,[3 1 2]);

% Variables initialization
pdc = zeros(nChannels,nChannels,nFreqs);

if alpha ~= 0
   th   = zeros(nChannels,nChannels,nFreqs);
   ic1 = zeros(nChannels,nChannels,nFreqs);
   ic2 = zeros(nChannels,nChannels,nFreqs);
   varass1 = zeros(nChannels,nChannels,nFreqs);
   varass2 = zeros(nChannels,nChannels,nFreqs);
   patdfr = zeros(nChannels,nChannels,nFreqs);
   patdenr = zeros(nChannels,nChannels,nFreqs);
   pvalues = zeros(nChannels,nChannels,nFreqs);
   switch lower(metric)
      case {'euc'}
         disp('* Original PDC and asymptotic statistics')
      case {'diag'}
         disp('* Generalized PDC and asymptotic statistics')
      case {'info'}
         disp('* Information PDC and asymptotic statistics')
      otherwise
         error('Unknown metric.')
   end
else
   switch lower(metric)
      case {'euc'}
         disp('* Original PDC estimation')
      case {'diag'}
         disp('* Generalized PDC estimation')
      case {'info'}
         disp('* Information PDC estimation')
      otherwise
         error('Unknown metric.')
   end
end
%disp('======================================================================');

switch lower(metric)
   case {'euc'}           % for original PDC
      dpdc_dev = zeros(1,(nChannels*(nChannels+1))/2);
      
   case {'diag'}          % for gPDC
      evar_d = mdiag(pf);
      evar_d_big = kron(eye(2*nChannels), evar_d);
      pinv_evar_d_big = pinv(evar_d_big);
      
      %'derivative of vec(Ed-1) by vecE'
      de_deh = Dup(nChannels);
      debig_de = fdebig_de(nChannels);
      
      dedinv_dev = diagtom(vec(-pinv_evar_d_big*pinv_evar_d_big));
      dedinv_deh = dedinv_dev*debig_de*de_deh;
      
   case {'info'}          % for iPDC
      evar_d = mdiag(pf);
      evar_d_big = kron(eye(2*nChannels), evar_d);
      pinv_evar_d_big = pinv(evar_d_big);
      
      evar_big = kron(eye(2*nChannels), pf);
      pinv_evar_big = pinv(evar_big);

      inv_e = sparse(pinv(evar_big));
      
      %'derivative of vec(Ed-1) by vecE'
      de_deh = Dup(nChannels);
      debig_de = fdebig_de(nChannels);
      
      dedinv_devd = sparse(diagtom(vec(-pinv_evar_d_big*pinv_evar_d_big)));
      dedinv_dehd = sparse(dedinv_devd*debig_de*de_deh);
      
      dedinv_dev = sparse(-kron(inv_e.', inv_e));
      dedinv_deh = sparse(dedinv_dev*debig_de*de_deh);
      
   otherwise
      error('Unknown metric.')
end


for ff = 1:nFreqs
   f = (ff-1)/(2*nFreqs); %Corrected 7/25/2011, f starts at 0 rad/s.
   Ca = fCa(f, p, nChannels);
   
   a = Af(ff,:,:);
   
   a = reshape(a,[nChannels,nChannels]);
   a = pinv(a);
   ab = a;

   a = a(:);   
   a = [real(a); imag(a)];
   
   for j = 1:nChannels
      Ij = fIj(j,nChannels);
      switch lower(metric)
         case {'euc'}           % for PDC
            Ije = Ij;
         case {'diag'}          % for gPDC
            Ije = Ij*pinv_evar_d_big;
         case {'info'}          % for iPDC
            Ije = Ij*pinv_evar_big*Ij;
         otherwise
            error('Unknown metric.')
      end
      
      for i = 1:nChannels
         Iij = fIij(i,j,nChannels);
         %For metric = diag or info case, include evar in the expression'
         switch lower(metric)
            case {'euc'}           % for PDC
               Iije = Iij;
            case {'diag'}          % for gPDC
               Iije = Iij*pinv_evar_d_big;
            case {'info'}          % for iPDC
               Iije = Iij*pinv_evar_d_big;
            otherwise
               error('Unknown metric.')
         end
         
         num = a.'*Iije*a;
         den = a.'*Ije*a;
         pdc(i,j,ff) = num/den;
         %
         numd = ab(i,j)/sqrt(pf(i,i));
         cpdc(i,j,ff) = numd/sqrt(den);

         tw = 0;
         
         % If alpha == 0, no statistical calculation for faster computation.
         if alpha ~= 0
            %'Add evar derivative'
            switch lower(metric)
               case {'euc'}
                  % nop
               case {'diag'}
                  %'derivative of num by vecE'
                  dnum_dev = kron((Iij*a).', a.')*dedinv_deh;
                  %'derivative of den by vecE'
                  dden_dev = kron((Ij*a).', a.')*dedinv_deh;
                  dpdc_dev = (den*dnum_dev - num*dden_dev)/(den^2);
               case {'info'}
                  %'derivative of num by vecE'
                  dnum_dev = kron((Iij*a).', a.')*dedinv_dehd;
                  %'derivative of den by vecE'
                  dden_dev = kron((Ij*a).', a.'*Ij)*dedinv_deh;
                  dpdc_dev = (den*dnum_dev - num*dden_dev)/(den^2);
               otherwise
                  error('Unknown metric.')
            end
            
            G1a = 2 * a.' * Iije/den - 2*num*a.'*Ije/(den^2);
            G1 = -G1a * Ca;
            varalpha = G1 * omega * G1.';
            varevar = dpdc_dev * omega_evar * dpdc_dev.';
            varass1(i,j,ff) = (varalpha + varevar)/Ndata;
            
            ic1(i,j,ff) = pdc(i,j,ff) - sqrt(varass1(i,j,ff))*icdf_norm_alpha;
            ic2(i,j,ff) = pdc(i,j,ff) + sqrt(varass1(i,j,ff))*icdf_norm_alpha;
            
            G2a = Iije/den;
            
            d = fEig(real(L), real(G2a)); % real() 28May2013
            
            patdf = (sum(d).^2)./sum(d.^2);
            patden = sum(d)./sum(d.^2);
            
            th(i,j,ff) = chi2inv((1-alpha), patdf)/(patden*Ndata);
            pvalues(i,j,ff) = 1 - chi2cdf(pdc(i,j,ff)*patden*Ndata, patdf);
            
            varass2(i,j,ff) = patdf/(patden*Ndata).^2;
            patdfr(i,j,ff) = patdf;
            patdenr(i,j,ff) = patden;
         else % alpha == 0, do not compute asymptotics
            % nop;
         end
      end
   end
end

if alpha ~= 0
   c.pdc = pdc;
   c.cpdc = cpdc;
   c.th = th;
   c.ic1 = ic1;
   c.ic2 = ic2;
   c.metric = metric;
   c.alpha = alpha;
   c.p = p;
   c.pvalues = pvalues; % p-values associated to PDC/gPDC/iPDC
   c.patden = patdenr;
   c.patdf = patdfr;
   c.varass1 = varass1;
   c.varass2 = varass2;
   %  Statistically significant PDC on frequency scale
   pdc_temp = ((abs(pdc)-abs(th)) > 0).*pdc + ((abs(pdc)-abs(th)) <= 0)*(-1);
   pdc_temp(pdc_temp < 0) = NaN;
   c.pdc_th = pdc_temp;
else
   c.pdc = pdc;
   c.cpdc = cpdc;
   c.metric = metric;
   c.alpha = 0;
   c.p = p;
   c.pvalues = [];
   c.th = [];
   c.ic1 = [];
   c.ic2 = [];
   c.patdenr = [];
   c.patdfr = [];
   c.varass1 = [];
   c.varass2 = [];
end

% Power spectra and coherence calculation
c.SS = S(:,:,1:nFreqs);
c.coh2 = coh_alg(c.SS);

%==========================================================================
function gamma = bigautocorr(u, p)
%Autocorrelation. Data in row-wise orientation. From order 0 to p-1.
%Output: n x n blocks of autocorr of lags i. (Nuttall Strand matrix)'''
[n, nd] = size(u);

gamma = zeros(n*p, n*p);
for i = 1:p
   for j = 1:p
      gamma(((i-1)*n+1):i*n, ((j-1)*n+1):j*n) = xlag(u, i-1)*(xlag(u,j-1).')/nd;
   end
end

%==========================================================================
function c= xlag(u,tlag)
if tlag == 0
   c=u;
else
   c = zeros(size(u));
   c(:,(tlag+1):end) = u(:,1:(end-tlag));
end

%==========================================================================
function d = fEig(L, G2)
%'''Returns the eigenvalues'''

%L = mat(cholesky(omega, lower=1))
D = L.'*G2*L;

%disp('fEig: eig or svd?')

d = svd(D);
d1=sort(d);
%
% the two biggest eigenvalues no matter which values (non negative by
% construction
%
d=d1(length(d)-1:length(d));

if (size(d) > 2)
   disp('more than two Chi-squares in the sum:')
end

%==========================================================================
function c = fIij(i,j,n)
%'''Returns Iij of the formula'''
Iij = zeros(1,n^2);
Iij(n*(j-1)+i) = 1;
Iij = diag(Iij);
c = kron(eye(2), Iij);

c = sparse(c);  % SPARSED

%==========================================================================
function c=  fIj(j,n)
%'''Returns Ij of the formula'''
Ij = zeros(1,n);
Ij(j) = 1;
Ij = diag(Ij);
Ij = kron(Ij,eye(n));
c = kron(eye(2), Ij);

c = sparse(c);  % SPARSED

%==========================================================================
function d = fCa(f, p, n)
%'''Returns C* of the formula'''
C1 = cos(-2*pi*f*(1:p));
S1 = sin(-2*pi*f*(1:p));
C2 = [C1; S1];
d = kron(C2, eye(n^2));

%==========================================================================
function c = fdebig_de(n)
%'''Derivative of kron(I(2n), A) by A'''
%c = kron(TT(2*n, n), eye(n*2*n)) * kron(eye(n), kron(vec(eye(2*n)), eye(n)));
A=sparse(kron(TT(2*n, n), eye(n*2*n)));
B=sparse(kron(vec(eye(2*n)), eye(n)));
c = A * kron(eye(n), B);
c=sparse(c);

%==========================================================================
function c = vec(u)
%vec = lambda u: mat(u.ravel('F')).T
c=u(:);

%==========================================================================
function t = TT(a,b)
%''' TT(a,b)*vec(B) = vec(B.T), where B is (a x b).'''
t = zeros(a*b);
for i = 1:a
   for j =1:b
      t((i-1)*b+j,(j-1)*a+i) = 1;
   end
end
t = sparse(t);

%==========================================================================
function L = fChol(omega)
% Try Cholesky factorization
try
   L = chol(omega)';
   % If there's a small negative eigenvalue, diagonalize
catch
   %   disp('linalgerror, probably IP = 1.')
   [v,d] = eig(omega);
   L = zeros(size(v));
   for i =1:length(d)
      if d(i,i)<0
         d(i,i)=eps;
      end
      L(:,i) = v(:,i)*sqrt(d(i,i));
   end
end

%==========================================================================
function c = diagtom(a)
b = sparse(a');
c = sparse(diag(b(:)));

%==========================================================================
function c = mdiag(a)
%  diagonal matrix
c = diag(diag(a)); % UNSPARSED

%==========================================================================
function d=Dup(n)
%     '''D*vech(A) = vec(A), with symmetric A'''
d = zeros(n*n, (n*(n+1))/2);
count = 1;
for j=1:n
   for i =1:n
      if i >= j
         d((j-1)*n+i,count) = 1;
         count = count+1;
      else
         d((j-1)*n+i,:) = d((i-1)*n+j,:);
      end
   end
end

%==========================================================================
